# Supplementary material for: Parallel Evolution of X Chromosome-Specific Structural Maintenance of Chromosomes Complexes in Two Nematode Lineages
Source: Mol Biol Evol. 2025 Oct 24;42(11):msaf270. doi: 10.1093/molbev/msaf270 (PMC12629237; doi:10.1093/molbev/msaf270)
Supplement: msaf270_Supplementary_Data [file msaf270_supplementary_data.zip]

Archive with 3 entries (3 files):
- #6_supplemental_file_1.xlsx
- #6_Supplementary_figures.pdf
- #6_Supplementary_figure_legends.pdf
